# Supplementary material for: Dynamic K-Line Status and Surgical Outcomes in Multilevel Cervical OPLL: A Multicenter Comparative Study
Source: J Clin Med. 2026 Jan 8;15(2):520. doi: 10.3390/jcm15020520 (PMC12842165; doi:10.3390/jcm15020520)
Supplement: Supplementary file 1 [file jcm-15-00520-s001.zip]

Archive with 1 entries (1 files):
- jcm-4045547-supplementary.pdf
